# Supplementary material for: Local-global multi-scale attention network for medical image segmentation
Source: PeerJ Comput Sci. 2025 Jul 18;11:e3033. doi: 10.7717/peerj-cs.3033 (PMC12453874; doi:10.7717/peerj-cs.3033)
Supplement: Supplemental Information 1 [file peerj-cs-11-3033-s001.zip]

Archive with 13 entries (10 files):
- code/
- code/LGMANet-main/
- code/LGMANet-main/LGMANet-main/
- code/LGMANet-main/LGMANet-main/Encoder.py
- code/LGMANet-main/LGMANet-main/LICENSE
- code/LGMANet-main/LGMANet-main/archs1.py
- code/LGMANet-main/LGMANet-main/config.py
- code/LGMANet-main/LGMANet-main/dataset.py
- code/LGMANet-main/LGMANet-main/losses.py
- code/LGMANet-main/LGMANet-main/metrics.py
- code/LGMANet-main/LGMANet-main/train.py
- code/LGMANet-main/LGMANet-main/utils.py
- code/LGMANet-main/LGMANet-main/val.py
