# Supplementary material for: Local-global multi-scale attention network for medical image segmentation
Source: PeerJ Comput Sci. 2025 Jul 18;11:e3033. doi: 10.7717/peerj-cs.3033 (PMC12453874; doi:10.7717/peerj-cs.3033)
Supplement: Supplemental Information 1 [file peerj-cs-11-3033-s001.zip › code/LGMANet-main/LGMANet-main/losses.py]

import torch
import torch.nn as nn
import torch.nn.functional as F
from torch.nn.functional import cross_entropy
from torch.nn.modules.loss import _WeightedLoss

try:
    from LovaszSoftmax.pytorch.lovasz_losses import lovasz_hinge
except ImportError:
    pass

__all__ = ['BCEDiceLoss', 'LovaszHingeLoss','SoftDiceLoss']

class BCEDiceLoss(nn.Module):
    def __init__(self):
        super().__init__()

    def forward(self, input, target):
        bce = F.binary_cross_entropy_with_logits(input, target)

        smooth = 1e-5
        input = torch.sigmoid(input)
        num = target.size(0)
        input = input.view(num, -1)
        target = target.view(num, -1)
        intersection = (input * target)
        dice = (2. * intersection.sum(1) + smooth) / (input.sum(1) + target.sum(1) + smooth)
        dice = 1 - dice.sum() / num
        return 0.5 * bce + dice

class LovaszHingeLoss(nn.Module):
    def __init__(self):
        super().__init__()

    def forward(self, input, target):
        input = input.squeeze(1)
        target = target.squeeze(1)
        loss = lovasz_hinge(input, target, per_image=True)

        return loss


class SoftDiceLoss(nn.Module):
    def __init__(self, smooth=1):
        super(SoftDiceLoss, self).__init__()
        self.smooth = smooth

    def forward(self, input, target):
        num = target.size(0)

        probs = torch.sigmoid(input)
        m1 = probs.view(num, -1)
        m2 = target.view(num, -1)
        intersection = m1 * m2

        score = (
            2.0
            * (intersection.sum(1) + self.smooth)
            / (m1.sum(1) + m2.sum(1) + self.smooth)
        )
        score = 1 - score.sum() / num
        return score
