# Supplementary material for: Local-global multi-scale attention network for medical image segmentation
Source: PeerJ Comput Sci. 2025 Jul 18;11:e3033. doi: 10.7717/peerj-cs.3033 (PMC12453874; doi:10.7717/peerj-cs.3033)
Supplement: Supplemental Information 1 [file peerj-cs-11-3033-s001.zip › code/LGMANet-main/LGMANet-main/train.py]

import argparse
import os
from collections import OrderedDict
from glob import glob

import albumentations
import pandas as pd
import torch
import torch.backends.cudnn as cudnn
import torch.nn as nn
import torch.optim as optim
import yaml
from albumentations.augmentations import transforms
from albumentations.core.composition import Compose, OneOf
from sklearn.model_selection import train_test_split
from torch.optim import lr_scheduler
from tqdm import tqdm
from albumentations import RandomRotate90, Resize
import archs1
import losses
from dataset import Dataset
from metrics import iou_score
from utils import AverageMeter, str2bool

import albumentations as albu

ARCH_NAMES = archs1.__all__
LOSS_NAMES = losses.__all__
LOSS_NAMES.append('BCEWithLogitsLoss')
device = torch.device("cuda:1" if torch.cuda.is_available() else "cpu")
def parse_args():
    parser = argparse.ArgumentParser()

    parser.add_argument('--name', default=None,
                        help='model name: (default: arch+timestamp)')
    parser.add_argument('--epochs', default=400, type=int, metavar='N',
                        help='number of total epochs to run')
    parser.add_argument('-b', '--batch_size', default=8, type=int,
                        metavar='N', help='mini-batch size (default: 16)')

    # model
    parser.add_argument('--arch', '-a', metavar='ARCH', default='LGMANet')
    parser.add_argument('--deep_supervision', default=False, type=str2bool)
    parser.add_argument('--input_channels', default=3, type=int,
                        help='input channels')
    parser.add_argument('--num_classes', default=2, type=int,
                        help='number of classes')
    parser.add_argument('--input_w', default=512, type=int,
                        help='image width')
    parser.add_argument('--input_h', default=512, type=int,
                        help='image height')


    # loss
    parser.add_argument('--loss', default='SoftDiceLoss',
                        choices=LOSS_NAMES,
                        help='loss: ' +
                             ' | '.join(LOSS_NAMES) +
                             ' (default: BCEDiceLoss)')

    # dataset
    parser.add_argument('--dataset', default='isic',
                        help='dataset name')
    parser.add_argument('--img_ext', default='.jpg',
                        help='image file extension')
    parser.add_argument('--mask_ext', default='.png',
                        help='mask file extension')

    # optimizer
    parser.add_argument('--optimizer', default='Adam',
                        choices=['Adam', 'SGD'],
                        help='loss: ' +
                             ' | '.join(['Adam', 'SGD']) +
                             ' (default: Adam)')
    parser.add_argument('--lr', '--learning_rate', default=0.0001, type=float,
                        metavar='LR', help='initial learning rate')
    parser.add_argument('--momentum', default=0.8, type=float,
                        help='momentum')
    parser.add_argument('--weight_decay', default=1e-4, type=float,
                        help='weight decay')
    parser.add_argument('--nesterov', default=False, type=str2bool,
                        help='nesterov')

    # scheduler
    parser.add_argument('--scheduler', default='CosineAnnealingLR',
                        choices=['CosineAnnealingLR', 'ReduceLROnPlateau', 'MultiStepLR', 'ConstantLR'])
    parser.add_argument('--min_lr', default=1e-4, type=float,
                        help='minimum learning rate')
    parser.add_argument('--factor', default=0.1, type=float)
    parser.add_argument('--patience', default=2, type=int)
    parser.add_argument('--milestones', default='1,2', type=str)
    parser.add_argument('--gamma', default= 0.8, type=float)
    parser.add_argument('--early_stopping', default=-1, type=int,
                        metavar='N', help='early stopping (default: -1)')
    parser.add_argument('--cfg', type=str, metavar="FILE", help='path to config file', )

    parser.add_argument('--num_workers', default=16, type=int)

    config = parser.parse_args()

    return config


# args = parser.parse_args()
def train(config, train_loader, model, criterion, optimizer):
    avg_meters = {'loss': AverageMeter(),
                  'iou': AverageMeter()}

    model.train()

    pbar = tqdm(total=len(train_loader))
    for input, target, _ in train_loader:
        input = input.to(device)
        target = target.to(device)

        # compute output
        if config['deep_supervision']:
            outputs = model(input)
            loss = 0
            for output in outputs:
                loss += criterion(output, target)
            loss /= len(outputs)
            iou, dice, pre, recall  = iou_score(outputs[-1], target)
        else:
            output = model(input).to(device)
            loss = criterion(output, target).to(device)
            iou, dice, pre, recall = iou_score(output, target)

        # compute gradient and do optimizing step
        optimizer.zero_grad()
        loss.backward()
        optimizer.step()

        avg_meters['loss'].update(loss.item(), input.size(0))
        avg_meters['iou'].update(iou, input.size(0))

        postfix = OrderedDict([
            ('loss', avg_meters['loss'].avg),
            ('iou', avg_meters['iou'].avg),
        ])
        pbar.set_postfix(postfix)
        pbar.update(1)
    pbar.close()

    return OrderedDict([('loss', avg_meters['loss'].avg),
                        ('iou', avg_meters['iou'].avg)])


def validate(config, val_loader, model, criterion):
    avg_meters = {'loss': AverageMeter(),
                  'iou': AverageMeter(),
                  'dice': AverageMeter(),
                  'pre': AverageMeter(),
                  'recall': AverageMeter()}

    # switch to evaluate mode
    model.eval()

    with torch.no_grad():
        pbar = tqdm(total=len(val_loader))
        for input, target, _ in val_loader:
            input = input.to(device)
            target = target.to(device)

            # compute output
            if config['deep_supervision']:
                outputs = model(input)
                loss = 0
                for output in outputs:
                    loss += criterion(output, target)
                loss /= len(outputs)
                iou, dice, pre, recall = iou_score(outputs[-1], target)
            else:
                output = model(input)
                loss = criterion(output, target)
                iou, dice, pre, recall = iou_score(output, target)

            avg_meters['loss'].update(loss.item(), input.size(0))
            avg_meters['iou'].update(iou, input.size(0))
            avg_meters['dice'].update(dice, input.size(0))
            avg_meters['pre'].update(pre, input.size(0))
            avg_meters['recall'].update(recall, input.size(0))


            postfix = OrderedDict([
                ('loss', avg_meters['loss'].avg),
                ('iou', avg_meters['iou'].avg),
                ('dice', avg_meters['dice'].avg),
                ('pre', avg_meters['pre'].avg),
                ('recall', avg_meters['recall'].avg)

            ])
            pbar.set_postfix(postfix)
            pbar.update(1)
        pbar.close()

    return OrderedDict([('loss', avg_meters['loss'].avg),
                        ('iou', avg_meters['iou'].avg),
                        ('dice', avg_meters['dice'].avg),
                        ('pre', avg_meters['pre'].avg),
                        ('recall', avg_meters['recall'].avg)
                        ])


def main():
    config = vars(parse_args())

    if config['name'] is None:
        if config['deep_supervision']:
            config['name'] = '%s_%s_wDS' % (config['dataset'], config['arch'])
        else:
            config['name'] = '%s_%s_woDS' % (config['dataset'], config['arch'])

    os.makedirs('models/%s' % config['name'], exist_ok=True)

    print('-' * 20)
    for key in config:
        print('%s: %s' % (key, config[key]))
    print('-' * 20)

    with open('models/%s/config.yml' % config['name'], 'w') as f:
        yaml.dump(config, f)

    # define loss function (criterion)
    if config['loss'] == 'BCEWithLogitsLoss':
        criterion = nn.BCEWithLogitsLoss().to(device)
    else:
        criterion = losses.__dict__[config['loss']]().to(device)

    cudnn.benchmark = True

    # create model
    model = archs1.__dict__[config['arch']](config['num_classes'],
                                           config['input_channels'],
                                           config['deep_supervision'])

    model = model.to(device)

    params = filter(lambda p: p.requires_grad, model.parameters())
    pytorch_total_params = sum(p.numel() for p in model.parameters() if p.requires_grad)
    print("Total_params: {}".format(pytorch_total_params))
    if config['optimizer'] == 'Adam':
        optimizer = optim.Adam(
            params, lr=config['lr'], weight_decay=config['weight_decay'])
    elif config['optimizer'] == 'SGD':
        optimizer = optim.SGD(params, lr=config['lr'], momentum=config['momentum'],
                              nesterov=config['nesterov'], weight_decay=config['weight_decay'])
    else:
        raise NotImplementedError

    if config['scheduler'] == 'CosineAnnealingLR':
        scheduler = lr_scheduler.CosineAnnealingLR(
            optimizer, T_max=config['epochs'], eta_min=config['min_lr'])
    elif config['scheduler'] == 'ReduceLROnPlateau':
        scheduler = lr_scheduler.ReduceLROnPlateau(optimizer, factor=config['factor'], patience=config['patience'],
                                                   verbose=1, min_lr=config['min_lr'])
    elif config['scheduler'] == 'MultiStepLR':
        scheduler = lr_scheduler.MultiStepLR(optimizer, milestones=[int(e) for e in config['milestones'].split(',')],
                                             gamma=config['gamma'])
    elif config['scheduler'] == 'ConstantLR':
        scheduler = None
    else:
        raise NotImplementedError

    # Data loading code
    img_ids = glob(os.path.join('inputs', config['dataset'], 'images', '*' + config['img_ext']))
    img_ids = [os.path.splitext(os.path.basename(p))[0] for p in img_ids]

    train_img_ids, val_img_ids = train_test_split(img_ids, test_size=0.2, random_state=42)

    train_transform = Compose([
        RandomRotate90(),
        albu.Flip(),
        Resize(config['input_h'], config['input_w']),
        transforms.Normalize(),
    ])

    val_transform = Compose([
        Resize(config['input_h'], config['input_w']),
        transforms.Normalize(),
    ])

    train_dataset = Dataset(
        img_ids=train_img_ids,
        img_dir=os.path.join('inputs', config['dataset'], 'images'),
        mask_dir=os.path.join('inputs', config['dataset'], 'masks'),
        img_ext=config['img_ext'],
        mask_ext=config['mask_ext'],
        num_classes=config['num_classes'],
        transform=train_transform)
    val_dataset = Dataset(
        img_ids=val_img_ids,
        img_dir=os.path.join('inputs', config['dataset'], 'images'),
        mask_dir=os.path.join('inputs', config['dataset'], 'masks'),
        img_ext=config['img_ext'],
        mask_ext=config['mask_ext'],
        num_classes=config['num_classes'],
        transform=val_transform)

    train_loader = torch.utils.data.DataLoader(
        train_dataset,
        batch_size=config['batch_size'],
        shuffle=True,
        num_workers=config['num_workers'],
        drop_last=True)
    val_loader = torch.utils.data.DataLoader(
        val_dataset,
        batch_size=config['batch_size'],
        shuffle=False,
        num_workers=config['num_workers'],
        drop_last=False)

    log = OrderedDict([
        ('epoch', []),
        ('lr', []),
        ('loss', []),
        ('iou', []),
        ('val_loss', []),
        ('val_iou', []),
        ('val_dice', []),
        ('val_pre', []),
        ('val_recall', [])

    ])

    best_iou = 0
    trigger = 0
    for epoch in range(config['epochs']):
        print('Epoch [%d/%d]' % (epoch, config['epochs']))

        # train for one epoch
        train_log = train(config, train_loader, model, criterion, optimizer)
        # evaluate on validation set
        val_log = validate(config, val_loader, model, criterion)

        if config['scheduler'] == 'CosineAnnealingLR':
            scheduler.step()
        elif config['scheduler'] == 'ReduceLROnPlateau':
            scheduler.step(val_log['loss'])

        print('loss %.4f - iou %.4f - val_loss %.4f - val_iou %.4f - val_pre %.4f - val_recall %.4f'
              % (train_log['loss'], train_log['iou'], val_log['loss'], val_log['iou'], val_log['pre'], val_log['recall']))

        log['epoch'].append(epoch)
        log['lr'].append(config['lr'])
        log['loss'].append(train_log['loss'])
        log['iou'].append(train_log['iou'])
        log['val_loss'].append(val_log['loss'])
        log['val_iou'].append(val_log['iou'])
        log['val_dice'].append(val_log['dice'])
        log['val_pre'].append(val_log['pre'])
        log['val_recall'].append(val_log['recall'])


        pd.DataFrame(log).to_csv('models/%s/log.csv' %
                                 config['name'], index=False)

        trigger += 1

        if val_log['iou'] > best_iou:
            torch.save(model.state_dict(), 'models/%s/model.pth' %
                       config['name'])
            best_iou = val_log['iou']
            print("=> saved best model")
            trigger = 0

        # early stopping
        if config['early_stopping'] >= 0 and trigger >= config['early_stopping']:
            print("=> early stopping")
            break

        torch.cuda.empty_cache()


if __name__ == '__main__':
    main()
