# Supplementary material for: Local-global multi-scale attention network for medical image segmentation
Source: PeerJ Comput Sci. 2025 Jul 18;11:e3033. doi: 10.7717/peerj-cs.3033 (PMC12453874; doi:10.7717/peerj-cs.3033)
Supplement: Supplemental Information 1 [file peerj-cs-11-3033-s001.zip › code/LGMANet-main/LGMANet-main/utils.py]

import argparse
import torch.nn as nn

class qkv_transform(nn.Conv1d):
    """Conv1d for qkv_transform"""

def str2bool(v):
    if v.lower() in ['true', 1]:
        return True
    elif v.lower() in ['false', 0]:
        return False
    else:
        raise argparse.ArgumentTypeError('Boolean value expected.')


def count_params(model):
    return sum(p.numel() for p in model.parameters() if p.requires_grad)


class AverageMeter(object):
    """Computes and stores the average and current value"""

    def __init__(self):
        self.reset()

    def reset(self):
        self.val = 0
        self.avg = 0
        self.sum = 0
        self.count = 0

    def update(self, val, n=1):
        self.val = val
        self.sum += val * n
        self.count += n
        self.avg = self.sum / self.count
